# Supplementary material for: Genetic Analysis of the Henry Mountains Bison Herd
Source: PLoS One. 2015 Dec 16;10(12):e0144239. doi: 10.1371/journal.pone.0144239 (PMC4682953; doi:10.1371/journal.pone.0144239)
Supplement: S2 Table — The individual genotypes for each sample and locus. (XLSX) [file pone.0144239.s003.xlsx]

## Sheet: Genos
Sample ID	Locus	Allele1	Allele2	Domestic_cattle_allele
263	AGLA17	215	215	FALSE
263	AGLA293	218	218	FALSE
263	BM1225	241	253	FALSE
263	BM1314	137	137	FALSE
263	BM1706	232	238	FALSE
263	BM17132	85	87	FALSE
263	BM1905	172	176	FALSE
263	BM2113	129	143	FALSE
263	BM4107	165	165	FALSE
263	BM4307	185	185	FALSE
263	BM4311	90	102	FALSE
263	BM4440	125	129	FALSE
263	BM4513	132	132	FALSE
263	BM6017	116	118	FALSE
263	BM7145	108	108	FALSE
263	BM720	229	229	FALSE
263	BMS1074	151	155	FALSE
263	BMS1315	140	146	FALSE
263	BMS1675	85	87	FALSE
263	BMS1716	189	191	FALSE
263	BMS1857	150	168	FALSE
263	BMS2270	66	66	FALSE
263	BMS4040	75	75	FALSE
263	BMS410	83	97	FALSE
263	BMS510	94	95	FALSE
263	BMS527	173	175	FALSE
263	CSSM36	158	158	FALSE
263	CSSM42	167	171	FALSE
263	HUJ246	258	262	FALSE
263	RM185	92	92	FALSE
263	RM372	130	134	FALSE
263	RM500	123	123	FALSE
263	SPS113	132	132	FALSE
263	TGLA227	73	73	FALSE
264	AGLA17	215	215	FALSE
264	AGLA293	218	218	FALSE
264	BM1225	241	271	FALSE
264	BM1314	137	137	FALSE
264	BM1706	238	238	FALSE
264	BM17132	87	93	FALSE
264	BM1905	172	176	FALSE
264	BM2113	129	129	FALSE
264	BM4107	180	180	FALSE
264	BM4307	185	185	FALSE
264	BM4311	98	104	FALSE
264	BM4440	129	129	FALSE
264	BM4513	132	132	FALSE
264	BM6017	118	118	FALSE
264	BM7145	108	110	FALSE
264	BM720	229	231	FALSE
264	BMS1074	151	155	FALSE
264	BMS1315	134	146	FALSE
264	BMS1675	87	87	FALSE
264	BMS1716	191	191	FALSE
264	BMS1857	156	156	FALSE
264	BMS2270	66	66	FALSE
264	BMS4040	75	75	FALSE
264	BMS410	83	83	FALSE
264	BMS510	92	95	FALSE
264	BMS527	175	177	FALSE
264	CSSM36	158	158	FALSE
264	CSSM42	167	171	FALSE
264	HUJ246	258	262	FALSE
264	RM185	92	92	FALSE
264	RM372	134	134	FALSE
264	RM500	123	123	FALSE
264	SPS113	132	132	FALSE
264	TGLA227	73	73	FALSE
265	AGLA17	215	215	FALSE
265	AGLA293	218	218	FALSE
265	BM1225	255	273	FALSE
265	BM1314	137	137	FALSE
265	BM1706	238	238	FALSE
265	BM17132	85	93	FALSE
265	BM1905	172	172	FALSE
265	BM2113	129	143	FALSE
265	BM4107	180	180	FALSE
265	BM4307	185	187	FALSE
265	BM4311	98	98	FALSE
265	BM4440	125	129	FALSE
265	BM4513	132	134	FALSE
265	BM6017	116	116	FALSE
265	BM7145	108	108	FALSE
265	BM720	229	229	FALSE
265	BMS1074	151	155	FALSE
265	BMS1315	146	146	FALSE
265	BMS1675	87	87	FALSE
265	BMS1716	189	191	FALSE
265	BMS1857	156	156	FALSE
265	BMS2270	66	66	FALSE
265	BMS4040	75	75	FALSE
265	BMS410	83	87	FALSE
265	BMS510	92	95	FALSE
265	BMS527	175	175	FALSE
265	CSSM36	158	158	FALSE
265	CSSM42	167	169	FALSE
265	HUJ246	262	262	FALSE
265	RM185	92	92	FALSE
265	RM372	130	130	FALSE
265	RM500	123	123	FALSE
265	SPS113	132	132	FALSE
265	TGLA227	73	73	FALSE
266	AGLA17	215	215	FALSE
266	AGLA293	218	218	FALSE
266	BM1225	241	253	FALSE
266	BM1314	137	137	FALSE
266	BM1706	232	238	FALSE
266	BM17132	85	87	FALSE
266	BM1905	172	176	FALSE
266	BM2113	129	129	FALSE
266	BM4107	180	182	FALSE
266	BM4307	185	185	FALSE
266	BM4311	90	104	FALSE
266	BM4440	129	129	FALSE
266	BM4513	132	132	FALSE
266	BM6017	104	116	FALSE
266	BM7145	108	108	FALSE
266	BM720	213	229	FALSE
266	BMS1074	151	151	FALSE
266	BMS1315	140	146	FALSE
266	BMS1675	87	87	FALSE
266	BMS1716	191	191	FALSE
266	BMS1857	150	160	FALSE
266	BMS2270	66	66	FALSE
266	BMS4040	75	75	FALSE
266	BMS410	97	97	FALSE
266	BMS510	95	95	FALSE
266	BMS527	163	173	FALSE
266	CSSM36	158	158	FALSE
266	CSSM42	167	167	FALSE
266	HUJ246	258	262	FALSE
266	RM185	92	92	FALSE
266	RM372	134	134	FALSE
266	RM500	123	123	FALSE
266	SPS113	132	132	FALSE
266	TGLA227	73	73	FALSE
267	AGLA17	215	215	FALSE
267	AGLA293	218	218	FALSE
267	BM1225	241	253	FALSE
267	BM1314	137	137	FALSE
267	BM1706	238	238	FALSE
267	BM17132	85	93	FALSE
267	BM1905	176	176	FALSE
267	BM2113	143	143	FALSE
267	BM4107	165	182	FALSE
267	BM4307	185	185	FALSE
267	BM4311	90	104	FALSE
267	BM4440	125	127	FALSE
267	BM4513	132	132	FALSE
267	BM6017	116	118	FALSE
267	BM7145	110	110	FALSE
267	BM720	229	231	FALSE
267	BMS1074	153	155	FALSE
267	BMS1315	134	146	FALSE
267	BMS1675	87	87	FALSE
267	BMS1716	189	191	FALSE
267	BMS1857	158	158	FALSE
267	BMS2270	66	68	FALSE
267	BMS4040	75	75	FALSE
267	BMS410	83	83	FALSE
267	BMS510	91	94	FALSE
267	BMS527	173	177	FALSE
267	CSSM36	158	158	FALSE
267	CSSM42	167	167	FALSE
267	HUJ246	262	262	FALSE
267	RM185	92	92	FALSE
267	RM372	134	134	FALSE
267	RM500	123	123	FALSE
267	SPS113	132	132	FALSE
267	TGLA227	73	73	FALSE
268	AGLA17	215	215	FALSE
268	AGLA293	218	218	FALSE
268	BM1225	269	271	FALSE
268	BM1314	137	137	FALSE
268	BM1706	0	0	FALSE
268	BM17132	85	87	FALSE
268	BM1905	172	172	FALSE
268	BM2113	129	143	FALSE
268	BM4107	165	180	FALSE
268	BM4307	185	185	FALSE
268	BM4311	92	98	FALSE
268	BM4440	129	129	FALSE
268	BM4513	132	132	FALSE
268	BM6017	104	104	FALSE
268	BM7145	108	108	FALSE
268	BM720	213	229	FALSE
268	BMS1074	0	0	FALSE
268	BMS1315	146	146	FALSE
268	BMS1675	87	87	FALSE
268	BMS1716	191	191	FALSE
268	BMS1857	150	150	FALSE
268	BMS2270	66	66	FALSE
268	BMS4040	75	75	FALSE
268	BMS410	83	83	FALSE
268	BMS510	92	92	FALSE
268	BMS527	173	173	FALSE
268	CSSM36	158	158	FALSE
268	CSSM42	167	169	FALSE
268	HUJ246	0	0	FALSE
268	RM185	92	92	FALSE
268	RM372	118	118	FALSE
268	RM500	123	123	FALSE
268	SPS113	132	132	FALSE
268	TGLA227	73	73	FALSE
269	AGLA17	215	215	FALSE
269	AGLA293	218	218	FALSE
269	BM1225	253	269	FALSE
269	BM1314	137	137	FALSE
269	BM1706	238	238	FALSE
269	BM17132	85	85	FALSE
269	BM1905	172	176	FALSE
269	BM2113	129	143	FALSE
269	BM4107	165	180	FALSE
269	BM4307	185	187	FALSE
269	BM4311	104	104	FALSE
269	BM4440	125	125	FALSE
269	BM4513	132	134	FALSE
269	BM6017	104	104	FALSE
269	BM7145	108	108	FALSE
269	BM720	229	231	FALSE
269	BMS1074	151	157	FALSE
269	BMS1315	146	146	FALSE
269	BMS1675	87	87	FALSE
269	BMS1716	191	191	FALSE
269	BMS1857	160	160	FALSE
269	BMS2270	66	66	FALSE
269	BMS4040	75	75	FALSE
269	BMS410	83	83	FALSE
269	BMS510	91	94	FALSE
269	BMS527	173	177	FALSE
269	CSSM36	158	158	FALSE
269	CSSM42	167	167	FALSE
269	HUJ246	256	258	FALSE
269	RM185	92	92	FALSE
269	RM372	134	134	FALSE
269	RM500	123	123	FALSE
269	SPS113	132	132	FALSE
269	TGLA227	73	73	FALSE
270	AGLA17	215	215	FALSE
270	AGLA293	218	218	FALSE
270	BM1225	253	253	FALSE
270	BM1314	137	137	FALSE
270	BM1706	238	238	FALSE
270	BM17132	85	93	FALSE
270	BM1905	172	176	FALSE
270	BM2113	129	143	FALSE
270	BM4107	165	180	FALSE
270	BM4307	185	187	FALSE
270	BM4311	98	104	FALSE
270	BM4440	125	125	FALSE
270	BM4513	132	134	FALSE
270	BM6017	116	116	FALSE
270	BM7145	108	108	FALSE
270	BM720	231	231	FALSE
270	BMS1074	151	155	FALSE
270	BMS1315	140	140	FALSE
270	BMS1675	85	87	FALSE
270	BMS1716	189	191	FALSE
270	BMS1857	0	0	FALSE
270	BMS2270	66	66	FALSE
270	BMS4040	75	75	FALSE
270	BMS410	83	83	FALSE
270	BMS510	91	95	FALSE
270	BMS527	173	175	FALSE
270	CSSM36	158	158	FALSE
270	CSSM42	167	167	FALSE
270	HUJ246	0	0	FALSE
270	RM185	92	92	FALSE
270	RM372	0	0	FALSE
270	RM500	123	123	FALSE
270	SPS113	132	132	FALSE
270	TGLA227	73	73	FALSE
271	AGLA17	215	215	FALSE
271	AGLA293	218	218	FALSE
271	BM1225	255	273	FALSE
271	BM1314	137	137	FALSE
271	BM1706	238	238	FALSE
271	BM17132	87	93	FALSE
271	BM1905	172	176	FALSE
271	BM2113	129	143	FALSE
271	BM4107	165	182	FALSE
271	BM4307	185	185	FALSE
271	BM4311	90	98	FALSE
271	BM4440	125	129	FALSE
271	BM4513	132	132	FALSE
271	BM6017	118	118	FALSE
271	BM7145	108	110	FALSE
271	BM720	229	231	FALSE
271	BMS1074	0	0	FALSE
271	BMS1315	140	140	FALSE
271	BMS1675	87	87	FALSE
271	BMS1716	191	191	FALSE
271	BMS1857	150	150	FALSE
271	BMS2270	66	68	FALSE
271	BMS4040	75	75	FALSE
271	BMS410	83	89	FALSE
271	BMS510	91	94	FALSE
271	BMS527	175	177	FALSE
271	CSSM36	158	158	FALSE
271	CSSM42	167	171	FALSE
271	HUJ246	256	258	FALSE
271	RM185	92	92	FALSE
271	RM372	134	134	FALSE
271	RM500	123	123	FALSE
271	SPS113	132	132	FALSE
271	TGLA227	73	73	FALSE
272	AGLA17	215	215	FALSE
272	AGLA293	218	218	FALSE
272	BM1225	253	269	FALSE
272	BM1314	137	137	FALSE
272	BM1706	238	238	FALSE
272	BM17132	85	93	FALSE
272	BM1905	176	176	FALSE
272	BM2113	129	143	FALSE
272	BM4107	180	180	FALSE
272	BM4307	185	185	FALSE
272	BM4311	98	104	FALSE
272	BM4440	127	131	FALSE
272	BM4513	132	134	FALSE
272	BM6017	116	118	FALSE
272	BM7145	110	110	FALSE
272	BM720	229	231	FALSE
272	BMS1074	151	155	FALSE
272	BMS1315	134	146	FALSE
272	BMS1675	87	87	FALSE
272	BMS1716	189	191	FALSE
272	BMS1857	168	168	FALSE
272	BMS2270	68	68	FALSE
272	BMS4040	75	75	FALSE
272	BMS410	83	83	FALSE
272	BMS510	92	95	FALSE
272	BMS527	173	173	FALSE
272	CSSM36	158	158	FALSE
272	CSSM42	167	167	FALSE
272	HUJ246	258	262	FALSE
272	RM185	92	92	FALSE
272	RM372	134	134	FALSE
272	RM500	123	123	FALSE
272	SPS113	132	132	FALSE
272	TGLA227	73	73	FALSE
273	AGLA17	215	215	FALSE
273	AGLA293	218	218	FALSE
273	BM1225	255	275	FALSE
273	BM1314	137	137	FALSE
273	BM1706	238	238	FALSE
273	BM17132	93	93	FALSE
273	BM1905	176	176	FALSE
273	BM2113	129	143	FALSE
273	BM4107	180	180	FALSE
273	BM4307	185	185	FALSE
273	BM4311	98	104	FALSE
273	BM4440	125	129	FALSE
273	BM4513	132	132	FALSE
273	BM6017	118	118	FALSE
273	BM7145	108	108	FALSE
273	BM720	231	231	FALSE
273	BMS1074	0	0	FALSE
273	BMS1315	146	146	FALSE
273	BMS1675	87	87	FALSE
273	BMS1716	191	191	FALSE
273	BMS1857	0	0	FALSE
273	BMS2270	66	68	FALSE
273	BMS4040	75	75	FALSE
273	BMS410	83	83	FALSE
273	BMS510	92	95	FALSE
273	BMS527	173	173	FALSE
273	CSSM36	158	158	FALSE
273	CSSM42	167	167	FALSE
273	HUJ246	258	262	FALSE
273	RM185	92	92	FALSE
273	RM372	118	134	FALSE
273	RM500	123	123	FALSE
273	SPS113	132	132	FALSE
273	TGLA227	73	73	FALSE
274	AGLA17	215	215	FALSE
274	AGLA293	218	218	FALSE
274	BM1225	255	255	FALSE
274	BM1314	137	137	FALSE
274	BM1706	238	238	FALSE
274	BM17132	93	93	FALSE
274	BM1905	172	176	FALSE
274	BM2113	129	143	FALSE
274	BM4107	180	182	FALSE
274	BM4307	185	185	FALSE
274	BM4311	98	104	FALSE
274	BM4440	127	131	FALSE
274	BM4513	132	132	FALSE
274	BM6017	116	116	FALSE
274	BM7145	108	108	FALSE
274	BM720	231	231	FALSE
274	BMS1074	151	155	FALSE
274	BMS1315	134	146	FALSE
274	BMS1675	87	87	FALSE
274	BMS1716	191	191	FALSE
274	BMS1857	150	156	FALSE
274	BMS2270	66	66	FALSE
274	BMS4040	75	75	FALSE
274	BMS410	83	97	FALSE
274	BMS510	91	95	FALSE
274	BMS527	173	175	FALSE
274	CSSM36	158	158	FALSE
274	CSSM42	167	167	FALSE
274	HUJ246	258	262	FALSE
274	RM185	92	92	FALSE
274	RM372	130	134	FALSE
274	RM500	123	123	FALSE
274	SPS113	132	132	FALSE
274	TGLA227	73	73	FALSE
275	AGLA17	215	215	FALSE
275	AGLA293	218	218	FALSE
275	BM1225	255	275	FALSE
275	BM1314	137	137	FALSE
275	BM1706	238	238	FALSE
275	BM17132	85	93	FALSE
275	BM1905	176	176	FALSE
275	BM2113	129	143	FALSE
275	BM4107	165	180	FALSE
275	BM4307	185	185	FALSE
275	BM4311	98	98	FALSE
275	BM4440	125	125	FALSE
275	BM4513	132	132	FALSE
275	BM6017	104	118	FALSE
275	BM7145	108	108	FALSE
275	BM720	213	229	FALSE
275	BMS1074	153	155	FALSE
275	BMS1315	134	146	FALSE
275	BMS1675	85	87	FALSE
275	BMS1716	189	189	FALSE
275	BMS1857	156	160	FALSE
275	BMS2270	66	68	FALSE
275	BMS4040	75	75	FALSE
275	BMS410	83	87	FALSE
275	BMS510	94	94	FALSE
275	BMS527	173	175	FALSE
275	CSSM36	158	158	FALSE
275	CSSM42	167	171	FALSE
275	HUJ246	256	258	FALSE
275	RM185	92	92	FALSE
275	RM372	118	134	FALSE
275	RM500	123	123	FALSE
275	SPS113	130	132	FALSE
275	TGLA227	73	73	FALSE
276	AGLA17	215	215	FALSE
276	AGLA293	218	218	FALSE
276	BM1225	253	271	FALSE
276	BM1314	137	137	FALSE
276	BM1706	238	238	FALSE
276	BM17132	85	93	FALSE
276	BM1905	176	176	FALSE
276	BM2113	129	143	FALSE
276	BM4107	165	180	FALSE
276	BM4307	185	185	FALSE
276	BM4311	98	98	FALSE
276	BM4440	125	125	FALSE
276	BM4513	132	132	FALSE
276	BM6017	104	118	FALSE
276	BM7145	108	108	FALSE
276	BM720	213	229	FALSE
276	BMS1074	153	155	FALSE
276	BMS1315	134	146	FALSE
276	BMS1675	85	87	FALSE
276	BMS1716	189	189	FALSE
276	BMS1857	156	160	FALSE
276	BMS2270	66	68	FALSE
276	BMS4040	75	75	FALSE
276	BMS410	83	87	FALSE
276	BMS510	94	94	FALSE
276	BMS527	173	175	FALSE
276	CSSM36	158	158	FALSE
276	CSSM42	167	171	FALSE
276	HUJ246	256	258	FALSE
276	RM185	92	92	FALSE
276	RM372	118	118	FALSE
276	RM500	123	123	FALSE
276	SPS113	130	132	FALSE
276	TGLA227	73	73	FALSE
277	AGLA17	215	215	FALSE
277	AGLA293	218	218	FALSE
277	BM1225	265	269	FALSE
277	BM1314	137	137	FALSE
277	BM1706	238	238	FALSE
277	BM17132	85	87	FALSE
277	BM1905	172	176	FALSE
277	BM2113	129	133	FALSE
277	BM4107	180	182	FALSE
277	BM4307	185	185	FALSE
277	BM4311	90	104	FALSE
277	BM4440	129	129	FALSE
277	BM4513	132	132	FALSE
277	BM6017	116	116	FALSE
277	BM7145	108	108	FALSE
277	BM720	229	231	FALSE
277	BMS1074	0	0	FALSE
277	BMS1315	134	146	FALSE
277	BMS1675	85	87	FALSE
277	BMS1716	189	191	FALSE
277	BMS1857	156	168	FALSE
277	BMS2270	66	66	FALSE
277	BMS4040	75	75	FALSE
277	BMS410	83	87	FALSE
277	BMS510	95	95	FALSE
277	BMS527	173	175	FALSE
277	CSSM36	158	158	FALSE
277	CSSM42	167	169	FALSE
277	HUJ246	258	258	FALSE
277	RM185	92	92	FALSE
277	RM372	0	0	FALSE
277	RM500	123	123	FALSE
277	SPS113	132	132	FALSE
277	TGLA227	73	73	FALSE
278	AGLA17	215	215	FALSE
278	AGLA293	218	218	FALSE
278	BM1225	253	269	FALSE
278	BM1314	137	137	FALSE
278	BM1706	238	238	FALSE
278	BM17132	85	93	FALSE
278	BM1905	176	176	FALSE
278	BM2113	129	143	FALSE
278	BM4107	180	182	FALSE
278	BM4307	185	185	FALSE
278	BM4311	90	98	FALSE
278	BM4440	125	129	FALSE
278	BM4513	134	134	FALSE
278	BM6017	0	0	FALSE
278	BM7145	108	110	FALSE
278	BM720	213	229	FALSE
278	BMS1074	153	155	FALSE
278	BMS1315	146	146	FALSE
278	BMS1675	0	0	FALSE
278	BMS1716	189	191	FALSE
278	BMS1857	156	168	FALSE
278	BMS2270	66	68	FALSE
278	BMS4040	75	75	FALSE
278	BMS410	83	97	FALSE
278	BMS510	91	95	FALSE
278	BMS527	173	177	FALSE
278	CSSM36	158	158	FALSE
278	CSSM42	171	171	FALSE
278	HUJ246	262	262	FALSE
278	RM185	92	92	FALSE
278	RM372	134	134	FALSE
278	RM500	123	123	FALSE
278	SPS113	132	132	FALSE
278	TGLA227	73	73	FALSE
279	AGLA17	215	215	FALSE
279	AGLA293	218	218	FALSE
279	BM1225	253	253	FALSE
279	BM1314	137	137	FALSE
279	BM1706	232	232	FALSE
279	BM17132	85	87	FALSE
279	BM1905	172	176	FALSE
279	BM2113	129	143	FALSE
279	BM4107	180	182	FALSE
279	BM4307	185	185	FALSE
279	BM4311	90	98	FALSE
279	BM4440	125	129	FALSE
279	BM4513	132	132	FALSE
279	BM6017	116	116	FALSE
279	BM7145	108	108	FALSE
279	BM720	213	225	FALSE
279	BMS1074	151	155	FALSE
279	BMS1315	134	140	FALSE
279	BMS1675	87	87	FALSE
279	BMS1716	191	191	FALSE
279	BMS1857	160	168	FALSE
279	BMS2270	66	66	FALSE
279	BMS4040	75	75	FALSE
279	BMS410	83	97	FALSE
279	BMS510	94	94	FALSE
279	BMS527	173	173	FALSE
279	CSSM36	158	158	FALSE
279	CSSM42	167	171	FALSE
279	HUJ246	262	262	FALSE
279	RM185	92	92	FALSE
279	RM372	0	0	FALSE
279	RM500	123	123	FALSE
279	SPS113	132	132	FALSE
279	TGLA227	73	73	FALSE
280	AGLA17	215	215	FALSE
280	AGLA293	218	218	FALSE
280	BM1225	253	253	FALSE
280	BM1314	137	137	FALSE
280	BM1706	238	238	FALSE
280	BM17132	85	85	FALSE
280	BM1905	176	176	FALSE
280	BM2113	129	143	FALSE
280	BM4107	180	182	FALSE
280	BM4307	185	185	FALSE
280	BM4311	96	98	FALSE
280	BM4440	129	131	FALSE
280	BM4513	132	132	FALSE
280	BM6017	116	116	FALSE
280	BM7145	108	110	FALSE
280	BM720	229	229	FALSE
280	BMS1074	151	157	FALSE
280	BMS1315	134	140	FALSE
280	BMS1675	87	87	FALSE
280	BMS1716	189	189	FALSE
280	BMS1857	150	160	FALSE
280	BMS2270	66	66	FALSE
280	BMS4040	75	75	FALSE
280	BMS410	83	97	FALSE
280	BMS510	91	94	FALSE
280	BMS527	173	173	FALSE
280	CSSM36	158	158	FALSE
280	CSSM42	167	167	FALSE
280	HUJ246	256	258	FALSE
280	RM185	92	92	FALSE
280	RM372	130	134	FALSE
280	RM500	123	123	FALSE
280	SPS113	132	132	FALSE
280	TGLA227	73	73	FALSE
281	AGLA17	215	215	FALSE
281	AGLA293	218	218	FALSE
281	BM1225	241	269	FALSE
281	BM1314	137	137	FALSE
281	BM1706	238	238	FALSE
281	BM17132	85	87	FALSE
281	BM1905	172	172	FALSE
281	BM2113	129	129	FALSE
281	BM4107	165	182	FALSE
281	BM4307	185	185	FALSE
281	BM4311	98	98	FALSE
281	BM4440	131	131	FALSE
281	BM4513	132	132	FALSE
281	BM6017	118	118	FALSE
281	BM7145	108	110	FALSE
281	BM720	229	229	FALSE
281	BMS1074	151	155	FALSE
281	BMS1315	134	146	FALSE
281	BMS1675	0	0	FALSE
281	BMS1716	191	195	FALSE
281	BMS1857	160	168	FALSE
281	BMS2270	66	66	FALSE
281	BMS4040	75	75	FALSE
281	BMS410	83	83	FALSE
281	BMS510	94	95	FALSE
281	BMS527	175	177	FALSE
281	CSSM36	158	158	FALSE
281	CSSM42	167	167	FALSE
281	HUJ246	256	258	FALSE
281	RM185	92	92	FALSE
281	RM372	130	130	FALSE
281	RM500	123	123	FALSE
281	SPS113	132	132	FALSE
281	TGLA227	73	73	FALSE
282	AGLA17	215	215	FALSE
282	AGLA293	218	218	FALSE
282	BM1225	271	271	FALSE
282	BM1314	137	137	FALSE
282	BM1706	238	238	FALSE
282	BM17132	85	85	FALSE
282	BM1905	176	176	FALSE
282	BM2113	129	143	FALSE
282	BM4107	180	182	FALSE
282	BM4307	185	185	FALSE
282	BM4311	98	98	FALSE
282	BM4440	125	129	FALSE
282	BM4513	132	132	FALSE
282	BM6017	104	116	FALSE
282	BM7145	108	108	FALSE
282	BM720	229	229	FALSE
282	BMS1074	151	155	FALSE
282	BMS1315	146	146	FALSE
282	BMS1675	87	87	FALSE
282	BMS1716	189	191	FALSE
282	BMS1857	150	160	FALSE
282	BMS2270	66	68	FALSE
282	BMS4040	75	75	FALSE
282	BMS410	83	97	FALSE
282	BMS510	91	95	FALSE
282	BMS527	173	175	FALSE
282	CSSM36	158	158	FALSE
282	CSSM42	167	171	FALSE
282	HUJ246	256	260	FALSE
282	RM185	92	92	FALSE
282	RM372	130	134	FALSE
282	RM500	123	123	FALSE
282	SPS113	132	132	FALSE
282	TGLA227	73	73	FALSE
283	AGLA17	215	215	FALSE
283	AGLA293	218	218	FALSE
283	BM1225	253	271	FALSE
283	BM1314	137	137	FALSE
283	BM1706	238	238	FALSE
283	BM17132	85	87	FALSE
283	BM1905	172	172	FALSE
283	BM2113	129	143	FALSE
283	BM4107	180	182	FALSE
283	BM4307	185	185	FALSE
283	BM4311	90	104	FALSE
283	BM4440	125	129	FALSE
283	BM4513	132	132	FALSE
283	BM6017	116	118	FALSE
283	BM7145	108	108	FALSE
283	BM720	213	229	FALSE
283	BMS1074	151	151	FALSE
283	BMS1315	134	134	FALSE
283	BMS1675	87	87	FALSE
283	BMS1716	191	191	FALSE
283	BMS1857	150	168	FALSE
283	BMS2270	66	66	FALSE
283	BMS4040	75	75	FALSE
283	BMS410	83	97	FALSE
283	BMS510	91	94	FALSE
283	BMS527	173	173	FALSE
283	CSSM36	158	158	FALSE
283	CSSM42	167	167	FALSE
283	HUJ246	258	262	FALSE
283	RM185	92	92	FALSE
283	RM372	134	134	FALSE
283	RM500	123	123	FALSE
283	SPS113	132	132	FALSE
283	TGLA227	73	73	FALSE
34153	AGLA17	0	0	FALSE
34153	AGLA293	0	0	FALSE
34153	BL1036	0	0	FALSE
34153	BM1225	253	271	FALSE
34153	BM1314	0	0	FALSE
34153	BM1706	238	238	FALSE
34153	BM17132	0	0	FALSE
34153	BM1862	0	0	FALSE
34153	BM1905	172	176	FALSE
34153	BM2113	129	129	FALSE
34153	BM4107	0	0	FALSE
34153	BM4307	0	0	FALSE
34153	BM4311	0	0	FALSE
34153	BM4440	125	129	FALSE
34153	BM4513	0	0	FALSE
34153	BM47	0	0	FALSE
34153	BM6017	0	0	FALSE
34153	BM711	0	0	FALSE
34153	BM7145	0	0	FALSE
34153	BM720	229	229	FALSE
34153	BMS1001	0	0	FALSE
34153	BMS1074	0	0	FALSE
34153	BMS1315	0	0	FALSE
34153	BMS1675	0	0	FALSE
34153	BMS1716	0	0	FALSE
34153	BMS1857	0	0	FALSE
34153	BMS2270	0	0	FALSE
34153	BMS4040	0	0	FALSE
34153	BMS410	0	0	FALSE
34153	BMS510	0	0	FALSE
34153	BMS527	0	0	FALSE
34153	CSSM36	0	0	FALSE
34153	CSSM42	167	171	FALSE
34153	HUJ246	0	0	FALSE
34153	ILSTS102	0	0	FALSE
34153	INRA189	0	0	FALSE
34153	RM185	92	92	FALSE
34153	RM372	0	0	FALSE
34153	RM500	0	0	FALSE
34153	SPS113	0	0	FALSE
34153	TGLA122	0	0	FALSE
34153	TGLA227	0	0	FALSE
34154	AGLA17	0	0	FALSE
34154	AGLA293	0	0	FALSE
34154	BL1036	0	0	FALSE
34154	BM1225	253	271	FALSE
34154	BM1314	0	0	FALSE
34154	BM1706	252	252	FALSE
34154	BM17132	87	95	FALSE
34154	BM1862	207	211	FALSE
34154	BM1905	176	176	FALSE
34154	BM2113	129	143	FALSE
34154	BM4107	0	0	FALSE
34154	BM4307	185	185	FALSE
34154	BM4311	98	104	FALSE
34154	BM4440	125	129	FALSE
34154	BM4513	0	0	FALSE
34154	BM47	103	105	FALSE
34154	BM6017	116	116	FALSE
34154	BM711	161	167	FALSE
34154	BM7145	0	0	FALSE
34154	BM720	229	231	FALSE
34154	BMS1001	109	109	FALSE
34154	BMS1074	0	0	FALSE
34154	BMS1315	0	0	FALSE
34154	BMS1675	87	87	FALSE
34154	BMS1716	191	191	FALSE
34154	BMS1857	0	0	FALSE
34154	BMS2270	0	0	FALSE
34154	BMS4040	75	75	FALSE
34154	BMS410	83	83	FALSE
34154	BMS510	91	95	FALSE
34154	BMS527	173	177	FALSE
34154	CSSM36	0	0	FALSE
34154	CSSM42	167	171	FALSE
34154	HUJ246	262	262	FALSE
34154	ILSTS102	0	0	FALSE
34154	INRA189	0	0	FALSE
34154	RM185	92	92	FALSE
34154	RM372	130	134	FALSE
34154	RM500	0	0	FALSE
34154	SPS113	0	0	FALSE
34154	TGLA122	148	150	FALSE
34154	TGLA227	0	0	FALSE
34155	AGLA17	0	0	FALSE
34155	AGLA293	0	0	FALSE
34155	BL1036	181	191	FALSE
34155	BM1225	253	253	FALSE
34155	BM1314	137	137	FALSE
34155	BM1706	238	238	FALSE
34155	BM17132	89	95	FALSE
34155	BM1862	201	207	FALSE
34155	BM1905	176	176	FALSE
34155	BM2113	129	129	FALSE
34155	BM4107	179	181	FALSE
34155	BM4307	185	187	FALSE
34155	BM4311	98	98	FALSE
34155	BM4440	125	129	FALSE
34155	BM4513	0	0	FALSE
34155	BM47	103	103	FALSE
34155	BM6017	116	118	FALSE
34155	BM711	161	161	FALSE
34155	BM7145	0	0	FALSE
34155	BM720	229	235	FALSE
34155	BMS1001	109	109	FALSE
34155	BMS1074	158	158	FALSE
34155	BMS1315	135	135	FALSE
34155	BMS1675	87	87	FALSE
34155	BMS1716	189	191	FALSE
34155	BMS1857	158	158	FALSE
34155	BMS2270	0	0	FALSE
34155	BMS4040	75	75	FALSE
34155	BMS410	83	83	FALSE
34155	BMS510	91	94	FALSE
34155	BMS527	177	177	FALSE
34155	CSSM36	0	0	FALSE
34155	CSSM42	167	167	FALSE
34155	HUJ246	256	258	FALSE
34155	ILSTS102	145	147	FALSE
34155	INRA189	0	0	FALSE
34155	RM185	92	92	FALSE
34155	RM372	130	130	FALSE
34155	RM500	0	0	FALSE
34155	SPS113	0	0	FALSE
34155	TGLA122	136	150	FALSE
34155	TGLA227	73	73	FALSE
34156	AGLA17	0	0	FALSE
34156	AGLA293	0	0	FALSE
34156	BL1036	191	191	FALSE
34156	BM1225	253	253	FALSE
34156	BM1314	0	0	FALSE
34156	BM1706	238	238	FALSE
34156	BM17132	87	87	FALSE
34156	BM1862	201	211	FALSE
34156	BM1905	172	176	FALSE
34156	BM2113	143	143	FALSE
34156	BM4107	165	179	FALSE
34156	BM4307	185	187	FALSE
34156	BM4311	98	98	FALSE
34156	BM4440	129	129	FALSE
34156	BM4513	0	0	FALSE
34156	BM47	103	103	FALSE
34156	BM6017	116	116	FALSE
34156	BM711	161	167	FALSE
34156	BM7145	0	0	FALSE
34156	BM720	229	229	FALSE
34156	BMS1001	113	113	FALSE
34156	BMS1074	154	158	FALSE
34156	BMS1315	147	147	FALSE
34156	BMS1675	85	85	FALSE
34156	BMS1716	191	191	FALSE
34156	BMS1857	158	170	FALSE
34156	BMS2270	0	0	FALSE
34156	BMS4040	75	75	FALSE
34156	BMS410	83	83	FALSE
34156	BMS510	95	95	FALSE
34156	BMS527	175	175	FALSE
34156	CSSM36	0	0	FALSE
34156	CSSM42	167	167	FALSE
34156	HUJ246	262	262	FALSE
34156	ILSTS102	143	143	FALSE
34156	INRA189	0	0	FALSE
34156	RM185	92	92	FALSE
34156	RM372	118	134	FALSE
34156	RM500	0	0	FALSE
34156	SPS113	0	0	FALSE
34156	TGLA122	142	148	FALSE
34156	TGLA227	0	0	FALSE
34157	AGLA17	0	0	FALSE
34157	AGLA293	0	0	FALSE
34157	BL1036	181	191	FALSE
34157	BM1225	269	271	FALSE
34157	BM1314	0	0	FALSE
34157	BM1706	232	232	FALSE
34157	BM17132	87	95	FALSE
34157	BM1862	211	211	FALSE
34157	BM1905	172	176	FALSE
34157	BM2113	129	143	FALSE
34157	BM4107	165	181	FALSE
34157	BM4307	185	185	FALSE
34157	BM4311	98	104	FALSE
34157	BM4440	129	129	FALSE
34157	BM4513	0	0	FALSE
34157	BM47	103	103	FALSE
34157	BM6017	104	104	FALSE
34157	BM711	167	175	FALSE
34157	BM7145	0	0	FALSE
34157	BM720	213	229	FALSE
34157	BMS1001	109	113	FALSE
34157	BMS1074	154	160	FALSE
34157	BMS1315	135	141	FALSE
34157	BMS1675	87	87	FALSE
34157	BMS1716	191	191	FALSE
34157	BMS1857	170	170	FALSE
34157	BMS2270	0	0	FALSE
34157	BMS4040	75	75	FALSE
34157	BMS410	83	97	FALSE
34157	BMS510	94	94	FALSE
34157	BMS527	173	175	FALSE
34157	CSSM36	0	0	FALSE
34157	CSSM42	167	167	FALSE
34157	HUJ246	256	258	FALSE
34157	ILSTS102	143	143	FALSE
34157	INRA189	96	96	FALSE
34157	RM185	92	92	FALSE
34157	RM372	118	130	FALSE
34157	RM500	0	0	FALSE
34157	SPS113	0	0	FALSE
34157	TGLA122	140	148	FALSE
34157	TGLA227	0	0	FALSE
34158	AGLA17	0	0	FALSE
34158	AGLA293	0	0	FALSE
34158	BL1036	0	0	FALSE
34158	BM1225	269	271	FALSE
34158	BM1314	0	0	FALSE
34158	BM1706	232	238	FALSE
34158	BM17132	87	87	FALSE
34158	BM1862	207	211	FALSE
34158	BM1905	176	176	FALSE
34158	BM2113	129	143	FALSE
34158	BM4107	0	0	FALSE
34158	BM4307	185	185	FALSE
34158	BM4311	98	104	FALSE
34158	BM4440	129	129	FALSE
34158	BM4513	0	0	FALSE
34158	BM47	103	103	FALSE
34158	BM6017	118	118	FALSE
34158	BM711	161	167	FALSE
34158	BM7145	0	0	FALSE
34158	BM720	213	229	FALSE
34158	BMS1001	0	0	FALSE
34158	BMS1074	0	0	FALSE
34158	BMS1315	0	0	FALSE
34158	BMS1675	87	87	FALSE
34158	BMS1716	191	191	FALSE
34158	BMS1857	0	0	FALSE
34158	BMS2270	0	0	FALSE
34158	BMS4040	75	75	FALSE
34158	BMS410	83	97	FALSE
34158	BMS510	94	95	FALSE
34158	BMS527	173	177	FALSE
34158	CSSM36	0	0	FALSE
34158	CSSM42	167	167	FALSE
34158	HUJ246	256	262	FALSE
34158	ILSTS102	0	0	FALSE
34158	INRA189	0	0	FALSE
34158	RM185	92	92	FALSE
34158	RM372	118	134	FALSE
34158	RM500	0	0	FALSE
34158	SPS113	0	0	FALSE
34158	TGLA122	150	150	FALSE
34158	TGLA227	73	73	FALSE
34159	AGLA17	0	0	FALSE
34159	AGLA293	0	0	FALSE
34159	BL1036	177	181	FALSE
34159	BM1225	253	271	FALSE
34159	BM1314	137	137	FALSE
34159	BM1706	238	238	FALSE
34159	BM17132	87	95	FALSE
34159	BM1862	201	205	FALSE
34159	BM1905	172	172	FALSE
34159	BM2113	129	143	FALSE
34159	BM4107	165	179	FALSE
34159	BM4307	185	185	FALSE
34159	BM4311	90	98	FALSE
34159	BM4440	125	129	FALSE
34159	BM4513	0	0	FALSE
34159	BM47	103	103	FALSE
34159	BM6017	104	104	FALSE
34159	BM711	161	161	FALSE
34159	BM7145	0	0	FALSE
34159	BM720	213	229	FALSE
34159	BMS1001	113	115	FALSE
34159	BMS1074	154	160	FALSE
34159	BMS1315	135	141	FALSE
34159	BMS1675	85	87	FALSE
34159	BMS1716	191	191	FALSE
34159	BMS1857	150	158	FALSE
34159	BMS2270	0	0	FALSE
34159	BMS4040	75	75	FALSE
34159	BMS410	83	97	FALSE
34159	BMS510	91	95	FALSE
34159	BMS527	173	177	FALSE
34159	CSSM36	0	0	FALSE
34159	CSSM42	167	167	FALSE
34159	HUJ246	258	262	FALSE
34159	ILSTS102	143	147	FALSE
34159	INRA189	0	0	FALSE
34159	RM185	92	92	FALSE
34159	RM372	130	134	FALSE
34159	RM500	0	0	FALSE
34159	SPS113	0	0	FALSE
34159	TGLA122	142	142	FALSE
34159	TGLA227	73	73	FALSE
34160	AGLA17	215	215	FALSE
34160	AGLA293	0	0	FALSE
34160	BL1036	181	191	FALSE
34160	BM1225	241	253	FALSE
34160	BM1314	137	137	FALSE
34160	BM1706	238	238	FALSE
34160	BM17132	87	87	FALSE
34160	BM1862	205	211	FALSE
34160	BM1905	176	176	FALSE
34160	BM2113	129	129	FALSE
34160	BM4107	179	181	FALSE
34160	BM4307	185	185	FALSE
34160	BM4311	98	98	FALSE
34160	BM4440	125	129	FALSE
34160	BM4513	132	132	FALSE
34160	BM47	103	103	FALSE
34160	BM6017	104	116	FALSE
34160	BM711	167	167	FALSE
34160	BM7145	108	110	FALSE
34160	BM720	229	229	FALSE
34160	BMS1001	109	113	FALSE
34160	BMS1074	158	158	FALSE
34160	BMS1315	135	147	FALSE
34160	BMS1675	87	87	FALSE
34160	BMS1716	189	191	FALSE
34160	BMS1857	156	158	FALSE
34160	BMS2270	66	66	FALSE
34160	BMS4040	75	75	FALSE
34160	BMS410	83	97	FALSE
34160	BMS510	91	94	FALSE
34160	BMS527	173	173	FALSE
34160	CSSM36	158	158	FALSE
34160	CSSM42	167	167	FALSE
34160	HUJ246	256	258	FALSE
34160	ILSTS102	143	147	FALSE
34160	INRA189	0	0	FALSE
34160	RM185	92	92	FALSE
34160	RM372	130	134	FALSE
34160	RM500	123	123	FALSE
34160	SPS113	132	132	FALSE
34160	TGLA122	142	142	FALSE
34160	TGLA227	73	73	FALSE
34161	AGLA17	0	0	FALSE
34161	AGLA293	0	0	FALSE
34161	BL1036	0	0	FALSE
34161	BM1225	241	271	FALSE
34161	BM1314	137	137	FALSE
34161	BM1706	238	238	FALSE
34161	BM17132	87	87	FALSE
34161	BM1862	201	211	FALSE
34161	BM1905	176	176	FALSE
34161	BM2113	143	143	FALSE
34161	BM4107	0	0	FALSE
34161	BM4307	185	185	FALSE
34161	BM4311	98	104	FALSE
34161	BM4440	129	129	FALSE
34161	BM4513	0	0	FALSE
34161	BM47	0	0	FALSE
34161	BM6017	104	116	FALSE
34161	BM711	161	167	FALSE
34161	BM7145	0	0	FALSE
34161	BM720	213	229	FALSE
34161	BMS1001	113	115	FALSE
34161	BMS1074	158	160	FALSE
34161	BMS1315	0	0	FALSE
34161	BMS1675	87	87	FALSE
34161	BMS1716	191	191	FALSE
34161	BMS1857	0	0	FALSE
34161	BMS2270	0	0	FALSE
34161	BMS4040	75	75	FALSE
34161	BMS410	83	83	FALSE
34161	BMS510	94	95	FALSE
34161	BMS527	175	175	FALSE
34161	CSSM36	0	0	FALSE
34161	CSSM42	167	171	FALSE
34161	HUJ246	258	260	FALSE
34161	ILSTS102	0	0	FALSE
34161	INRA189	0	0	FALSE
34161	RM185	92	92	FALSE
34161	RM372	130	134	FALSE
34161	RM500	0	0	FALSE
34161	SPS113	0	0	FALSE
34161	TGLA122	142	142	FALSE
34161	TGLA227	73	73	FALSE
34162	AGLA17	0	0	FALSE
34162	AGLA293	0	0	FALSE
34162	BL1036	177	191	FALSE
34162	BM1225	253	253	FALSE
34162	BM1314	137	137	FALSE
34162	BM1706	238	238	FALSE
34162	BM17132	87	87	FALSE
34162	BM1862	201	205	FALSE
34162	BM1905	176	176	FALSE
34162	BM2113	129	143	FALSE
34162	BM4107	181	181	FALSE
34162	BM4307	185	185	FALSE
34162	BM4311	98	104	FALSE
34162	BM4440	125	129	FALSE
34162	BM4513	0	0	FALSE
34162	BM47	103	105	FALSE
34162	BM6017	118	118	FALSE
34162	BM711	161	161	FALSE
34162	BM7145	0	0	FALSE
34162	BM720	213	229	FALSE
34162	BMS1001	113	115	FALSE
34162	BMS1074	154	156	FALSE
34162	BMS1315	141	141	FALSE
34162	BMS1675	87	87	FALSE
34162	BMS1716	189	189	FALSE
34162	BMS1857	150	170	FALSE
34162	BMS2270	0	0	FALSE
34162	BMS4040	75	75	FALSE
34162	BMS410	83	83	FALSE
34162	BMS510	91	95	FALSE
34162	BMS527	173	173	FALSE
34162	CSSM36	0	0	FALSE
34162	CSSM42	167	171	FALSE
34162	HUJ246	258	258	FALSE
34162	ILSTS102	143	143	FALSE
34162	INRA189	0	0	FALSE
34162	RM185	92	92	FALSE
34162	RM372	134	134	FALSE
34162	RM500	0	0	FALSE
34162	SPS113	0	0	FALSE
34162	TGLA122	140	150	FALSE
34162	TGLA227	73	73	FALSE
34163	AGLA17	215	215	FALSE
34163	AGLA293	0	0	FALSE
34163	BL1036	177	191	FALSE
34163	BM1225	253	271	FALSE
34163	BM1314	137	137	FALSE
34163	BM1706	238	238	FALSE
34163	BM17132	87	89	FALSE
34163	BM1862	201	201	FALSE
34163	BM1905	176	176	FALSE
34163	BM2113	129	129	FALSE
34163	BM4107	165	179	FALSE
34163	BM4307	185	185	FALSE
34163	BM4311	90	90	FALSE
34163	BM4440	129	129	FALSE
34163	BM4513	132	132	FALSE
34163	BM47	103	103	FALSE
34163	BM6017	116	116	FALSE
34163	BM711	161	167	FALSE
34163	BM7145	0	0	FALSE
34163	BM720	229	231	FALSE
34163	BMS1001	109	113	FALSE
34163	BMS1074	154	158	FALSE
34163	BMS1315	147	147	FALSE
34163	BMS1675	85	87	FALSE
34163	BMS1716	189	191	FALSE
34163	BMS1857	158	170	FALSE
34163	BMS2270	66	68	FALSE
34163	BMS4040	75	75	FALSE
34163	BMS410	83	83	FALSE
34163	BMS510	92	95	FALSE
34163	BMS527	173	177	FALSE
34163	CSSM36	158	158	FALSE
34163	CSSM42	167	167	FALSE
34163	HUJ246	256	258	FALSE
34163	ILSTS102	143	145	FALSE
34163	INRA189	96	96	FALSE
34163	RM185	92	92	FALSE
34163	RM372	118	118	FALSE
34163	RM500	123	123	FALSE
34163	SPS113	0	0	FALSE
34163	TGLA122	142	150	FALSE
34163	TGLA227	73	73	FALSE
34164	AGLA17	0	0	FALSE
34164	AGLA293	0	0	FALSE
34164	BL1036	0	0	FALSE
34164	BM1225	241	271	FALSE
34164	BM1314	137	137	FALSE
34164	BM1706	238	238	FALSE
34164	BM17132	87	95	FALSE
34164	BM1862	0	0	FALSE
34164	BM1905	172	176	FALSE
34164	BM2113	129	143	FALSE
34164	BM4107	0	0	FALSE
34164	BM4307	185	185	FALSE
34164	BM4311	98	98	FALSE
34164	BM4440	125	129	FALSE
34164	BM4513	0	0	FALSE
34164	BM47	0	0	FALSE
34164	BM6017	104	116	FALSE
34164	BM711	161	167	FALSE
34164	BM7145	0	0	FALSE
34164	BM720	231	235	FALSE
34164	BMS1001	0	0	FALSE
34164	BMS1074	0	0	FALSE
34164	BMS1315	0	0	FALSE
34164	BMS1675	85	87	FALSE
34164	BMS1716	189	191	FALSE
34164	BMS1857	0	0	FALSE
34164	BMS2270	0	0	FALSE
34164	BMS4040	75	75	FALSE
34164	BMS410	83	83	FALSE
34164	BMS510	95	95	FALSE
34164	BMS527	173	175	FALSE
34164	CSSM36	0	0	FALSE
34164	CSSM42	167	169	FALSE
34164	HUJ246	258	262	FALSE
34164	ILSTS102	0	0	FALSE
34164	INRA189	0	0	FALSE
34164	RM185	92	92	FALSE
34164	RM372	130	130	FALSE
34164	RM500	0	0	FALSE
34164	SPS113	0	0	FALSE
34164	TGLA122	150	150	FALSE
34164	TGLA227	73	73	FALSE
34165	AGLA17	0	0	FALSE
34165	AGLA293	0	0	FALSE
34165	BL1036	191	191	FALSE
34165	BM1225	241	269	FALSE
34165	BM1314	137	137	FALSE
34165	BM1706	238	238	FALSE
34165	BM17132	87	89	FALSE
34165	BM1862	201	211	FALSE
34165	BM1905	172	176	FALSE
34165	BM2113	143	143	FALSE
34165	BM4107	165	179	FALSE
34165	BM4307	185	185	FALSE
34165	BM4311	90	90	FALSE
34165	BM4440	125	129	FALSE
34165	BM4513	0	0	FALSE
34165	BM47	103	103	FALSE
34165	BM6017	116	116	FALSE
34165	BM711	161	161	FALSE
34165	BM7145	0	0	FALSE
34165	BM720	213	229	FALSE
34165	BMS1001	109	109	FALSE
34165	BMS1074	154	160	FALSE
34165	BMS1315	147	147	FALSE
34165	BMS1675	87	87	FALSE
34165	BMS1716	189	191	FALSE
34165	BMS1857	150	158	FALSE
34165	BMS2270	0	0	FALSE
34165	BMS4040	75	75	FALSE
34165	BMS410	83	89	FALSE
34165	BMS510	91	95	FALSE
34165	BMS527	173	173	FALSE
34165	CSSM36	0	0	FALSE
34165	CSSM42	167	167	FALSE
34165	HUJ246	262	262	FALSE
34165	ILSTS102	143	147	FALSE
34165	INRA189	0	0	FALSE
34165	RM185	92	92	FALSE
34165	RM372	118	130	FALSE
34165	RM500	0	0	FALSE
34165	SPS113	0	0	FALSE
34165	TGLA122	142	148	FALSE
34165	TGLA227	73	73	FALSE
34166	AGLA17	0	0	FALSE
34166	AGLA293	0	0	FALSE
34166	BL1036	181	191	FALSE
34166	BM1225	253	271	FALSE
34166	BM1314	137	137	FALSE
34166	BM1706	238	238	FALSE
34166	BM17132	87	95	FALSE
34166	BM1862	201	201	FALSE
34166	BM1905	176	176	FALSE
34166	BM2113	129	143	FALSE
34166	BM4107	165	181	FALSE
34166	BM4307	185	185	FALSE
34166	BM4311	90	90	FALSE
34166	BM4440	129	129	FALSE
34166	BM4513	0	0	FALSE
34166	BM47	103	105	FALSE
34166	BM6017	116	116	FALSE
34166	BM711	161	161	FALSE
34166	BM7145	0	0	FALSE
34166	BM720	229	231	FALSE
34166	BMS1001	0	0	FALSE
34166	BMS1074	158	158	FALSE
34166	BMS1315	135	141	FALSE
34166	BMS1675	85	87	FALSE
34166	BMS1716	191	191	FALSE
34166	BMS1857	158	170	FALSE
34166	BMS2270	0	0	FALSE
34166	BMS4040	75	75	FALSE
34166	BMS410	83	89	FALSE
34166	BMS510	91	95	FALSE
34166	BMS527	173	173	FALSE
34166	CSSM36	0	0	FALSE
34166	CSSM42	167	171	FALSE
34166	HUJ246	258	262	FALSE
34166	ILSTS102	143	147	FALSE
34166	INRA189	96	96	FALSE
34166	RM185	92	92	FALSE
34166	RM372	118	134	FALSE
34166	RM500	0	0	FALSE
34166	SPS113	0	0	FALSE
34166	TGLA122	148	150	FALSE
34166	TGLA227	73	73	FALSE
34167	AGLA17	0	0	FALSE
34167	AGLA293	0	0	FALSE
34167	BL1036	0	0	FALSE
34167	BM1225	271	271	FALSE
34167	BM1314	0	0	FALSE
34167	BM1706	238	238	FALSE
34167	BM17132	87	95	FALSE
34167	BM1862	211	211	FALSE
34167	BM1905	176	176	FALSE
34167	BM2113	129	143	FALSE
34167	BM4107	0	0	FALSE
34167	BM4307	185	185	FALSE
34167	BM4311	98	98	FALSE
34167	BM4440	125	125	FALSE
34167	BM4513	0	0	FALSE
34167	BM47	103	103	FALSE
34167	BM6017	104	104	FALSE
34167	BM711	161	167	FALSE
34167	BM7145	0	0	FALSE
34167	BM720	229	229	FALSE
34167	BMS1001	0	0	FALSE
34167	BMS1074	0	0	FALSE
34167	BMS1315	0	0	FALSE
34167	BMS1675	85	87	FALSE
34167	BMS1716	191	191	FALSE
34167	BMS1857	0	0	FALSE
34167	BMS2270	0	0	FALSE
34167	BMS4040	75	75	FALSE
34167	BMS410	83	83	FALSE
34167	BMS510	91	92	FALSE
34167	BMS527	173	175	FALSE
34167	CSSM36	0	0	FALSE
34167	CSSM42	167	171	FALSE
34167	HUJ246	256	256	FALSE
34167	ILSTS102	0	0	FALSE
34167	INRA189	0	0	FALSE
34167	RM185	92	92	FALSE
34167	RM372	130	134	FALSE
34167	RM500	0	0	FALSE
34167	SPS113	0	0	FALSE
34167	TGLA122	136	150	FALSE
34167	TGLA227	0	0	FALSE
34168	AGLA17	0	0	FALSE
34168	AGLA293	0	0	FALSE
34168	BL1036	0	0	FALSE
34168	BM1225	253	271	FALSE
34168	BM1314	0	0	FALSE
34168	BM1706	238	238	FALSE
34168	BM17132	87	95	FALSE
34168	BM1862	201	211	FALSE
34168	BM1905	172	176	FALSE
34168	BM2113	129	143	FALSE
34168	BM4107	179	179	FALSE
34168	BM4307	185	185	FALSE
34168	BM4311	98	104	FALSE
34168	BM4440	129	129	FALSE
34168	BM4513	0	0	FALSE
34168	BM47	103	105	FALSE
34168	BM6017	116	118	FALSE
34168	BM711	167	167	FALSE
34168	BM7145	0	0	FALSE
34168	BM720	231	231	FALSE
34168	BMS1001	0	0	FALSE
34168	BMS1074	0	0	FALSE
34168	BMS1315	135	147	FALSE
34168	BMS1675	85	87	FALSE
34168	BMS1716	191	195	FALSE
34168	BMS1857	170	170	FALSE
34168	BMS2270	0	0	FALSE
34168	BMS4040	75	75	FALSE
34168	BMS410	0	0	FALSE
34168	BMS510	91	95	FALSE
34168	BMS527	0	0	FALSE
34168	CSSM36	0	0	FALSE
34168	CSSM42	167	171	FALSE
34168	HUJ246	262	262	FALSE
34168	ILSTS102	0	0	FALSE
34168	INRA189	0	0	FALSE
34168	RM185	92	92	FALSE
34168	RM372	134	134	FALSE
34168	RM500	0	0	FALSE
34168	SPS113	0	0	FALSE
34168	TGLA122	148	150	FALSE
34168	TGLA227	0	0	FALSE
34169	AGLA17	215	215	FALSE
34169	AGLA293	0	0	FALSE
34169	BL1036	177	181	FALSE
34169	BM1225	253	271	FALSE
34169	BM1314	137	137	FALSE
34169	BM1706	238	238	FALSE
34169	BM17132	87	95	FALSE
34169	BM1862	205	205	FALSE
34169	BM1905	176	180	FALSE
34169	BM2113	129	143	FALSE
34169	BM4107	179	181	FALSE
34169	BM4307	185	187	FALSE
34169	BM4311	98	104	FALSE
34169	BM4440	129	129	FALSE
34169	BM4513	132	132	FALSE
34169	BM47	103	103	FALSE
34169	BM6017	116	116	FALSE
34169	BM711	161	161	FALSE
34169	BM7145	108	108	FALSE
34169	BM720	213	229	FALSE
34169	BMS1001	113	115	FALSE
34169	BMS1074	154	158	FALSE
34169	BMS1315	141	141	FALSE
34169	BMS1675	87	87	FALSE
34169	BMS1716	191	195	FALSE
34169	BMS1857	150	158	FALSE
34169	BMS2270	66	66	FALSE
34169	BMS4040	75	75	FALSE
34169	BMS410	83	89	FALSE
34169	BMS510	91	95	FALSE
34169	BMS527	163	173	FALSE
34169	CSSM36	158	158	FALSE
34169	CSSM42	167	167	FALSE
34169	HUJ246	258	262	FALSE
34169	ILSTS102	143	145	FALSE
34169	INRA189	96	96	FALSE
34169	RM185	92	92	FALSE
34169	RM372	118	134	FALSE
34169	RM500	123	123	FALSE
34169	SPS113	132	132	FALSE
34169	TGLA122	150	150	FALSE
34169	TGLA227	73	73	FALSE
34170	AGLA17	0	0	FALSE
34170	AGLA293	0	0	FALSE
34170	BL1036	0	0	FALSE
34170	BM1225	0	0	FALSE
34170	BM1314	0	0	FALSE
34170	BM1706	0	0	FALSE
34170	BM17132	95	95	FALSE
34170	BM1862	0	0	FALSE
34170	BM1905	0	0	FALSE
34170	BM2113	0	0	FALSE
34170	BM4107	0	0	FALSE
34170	BM4307	0	0	FALSE
34170	BM4311	0	0	FALSE
34170	BM4440	0	0	FALSE
34170	BM4513	0	0	FALSE
34170	BM47	0	0	FALSE
34170	BM6017	0	0	FALSE
34170	BM711	0	0	FALSE
34170	BM7145	0	0	FALSE
34170	BM720	0	0	FALSE
34170	BMS1001	0	0	FALSE
34170	BMS1074	0	0	FALSE
34170	BMS1315	0	0	FALSE
34170	BMS1675	0	0	FALSE
34170	BMS1716	0	0	FALSE
34170	BMS1857	0	0	FALSE
34170	BMS2270	0	0	FALSE
34170	BMS4040	0	0	FALSE
34170	BMS410	0	0	FALSE
34170	BMS510	0	0	FALSE
34170	BMS527	0	0	FALSE
34170	CSSM36	0	0	FALSE
34170	CSSM42	0	0	FALSE
34170	HUJ246	0	0	FALSE
34170	ILSTS102	0	0	FALSE
34170	INRA189	0	0	FALSE
34170	RM185	92	92	FALSE
34170	RM372	0	0	FALSE
34170	RM500	0	0	FALSE
34170	SPS113	0	0	FALSE
34170	TGLA122	0	0	FALSE
34170	TGLA227	0	0	FALSE
34171	AGLA17	0	0	FALSE
34171	AGLA293	0	0	FALSE
34171	BL1036	0	0	FALSE
34171	BM1225	0	0	FALSE
34171	BM1314	0	0	FALSE
34171	BM1706	0	0	FALSE
34171	BM17132	87	87	FALSE
34171	BM1862	0	0	FALSE
34171	BM1905	0	0	FALSE
34171	BM2113	0	0	FALSE
34171	BM4107	0	0	FALSE
34171	BM4307	0	0	FALSE
34171	BM4311	0	0	FALSE
34171	BM4440	0	0	FALSE
34171	BM4513	0	0	FALSE
34171	BM47	0	0	FALSE
34171	BM6017	0	0	FALSE
34171	BM711	0	0	FALSE
34171	BM7145	0	0	FALSE
34171	BM720	0	0	FALSE
34171	BMS1001	0	0	FALSE
34171	BMS1074	0	0	FALSE
34171	BMS1315	0	0	FALSE
34171	BMS1675	0	0	FALSE
34171	BMS1716	0	0	FALSE
34171	BMS1857	0	0	FALSE
34171	BMS2270	0	0	FALSE
34171	BMS4040	0	0	FALSE
34171	BMS410	0	0	FALSE
34171	BMS510	95	95	FALSE
34171	BMS527	0	0	FALSE
34171	CSSM36	0	0	FALSE
34171	CSSM42	167	171	FALSE
34171	HUJ246	0	0	FALSE
34171	ILSTS102	0	0	FALSE
34171	INRA189	0	0	FALSE
34171	RM185	92	92	FALSE
34171	RM372	134	134	FALSE
34171	RM500	0	0	FALSE
34171	SPS113	0	0	FALSE
34171	TGLA122	0	0	FALSE
34171	TGLA227	0	0	FALSE
34172	AGLA17	0	0	FALSE
34172	AGLA293	0	0	FALSE
34172	BL1036	0	0	FALSE
34172	BM1225	253	269	FALSE
34172	BM1314	0	0	FALSE
34172	BM1706	238	238	FALSE
34172	BM17132	87	89	FALSE
34172	BM1862	211	211	FALSE
34172	BM1905	172	172	FALSE
34172	BM2113	143	143	FALSE
34172	BM4107	0	0	FALSE
34172	BM4307	185	185	FALSE
34172	BM4311	98	104	FALSE
34172	BM4440	125	129	FALSE
34172	BM4513	0	0	FALSE
34172	BM47	103	103	FALSE
34172	BM6017	116	116	FALSE
34172	BM711	167	167	FALSE
34172	BM7145	0	0	FALSE
34172	BM720	229	229	FALSE
34172	BMS1001	109	113	FALSE
34172	BMS1074	0	0	FALSE
34172	BMS1315	135	141	FALSE
34172	BMS1675	87	87	FALSE
34172	BMS1716	189	191	FALSE
34172	BMS1857	0	0	FALSE
34172	BMS2270	0	0	FALSE
34172	BMS4040	75	75	FALSE
34172	BMS410	83	83	FALSE
34172	BMS510	92	95	FALSE
34172	BMS527	173	175	FALSE
34172	CSSM36	0	0	FALSE
34172	CSSM42	167	167	FALSE
34172	HUJ246	262	262	FALSE
34172	ILSTS102	0	0	FALSE
34172	INRA189	0	0	FALSE
34172	RM185	92	92	FALSE
34172	RM372	134	134	FALSE
34172	RM500	0	0	FALSE
34172	SPS113	0	0	FALSE
34172	TGLA122	148	150	FALSE
34172	TGLA227	0	0	FALSE
34173	AGLA17	0	0	FALSE
34173	AGLA293	0	0	FALSE
34173	BL1036	177	191	FALSE
34173	BM1225	241	253	FALSE
34173	BM1314	137	137	FALSE
34173	BM1706	238	238	FALSE
34173	BM17132	87	95	FALSE
34173	BM1862	207	211	FALSE
34173	BM1905	176	176	FALSE
34173	BM2113	133	143	FALSE
34173	BM4107	179	181	FALSE
34173	BM4307	185	185	FALSE
34173	BM4311	90	104	FALSE
34173	BM4440	129	129	FALSE
34173	BM4513	0	0	FALSE
34173	BM47	103	105	FALSE
34173	BM6017	104	118	FALSE
34173	BM711	161	161	FALSE
34173	BM7145	0	0	FALSE
34173	BM720	229	229	FALSE
34173	BMS1001	109	109	FALSE
34173	BMS1074	154	158	FALSE
34173	BMS1315	141	141	FALSE
34173	BMS1675	87	87	FALSE
34173	BMS1716	189	191	FALSE
34173	BMS1857	158	158	FALSE
34173	BMS2270	0	0	FALSE
34173	BMS4040	75	75	FALSE
34173	BMS410	83	83	FALSE
34173	BMS510	92	95	FALSE
34173	BMS527	173	173	FALSE
34173	CSSM36	0	0	FALSE
34173	CSSM42	167	171	FALSE
34173	HUJ246	258	258	FALSE
34173	ILSTS102	143	143	FALSE
34173	INRA189	0	0	FALSE
34173	RM185	92	92	FALSE
34173	RM372	118	134	FALSE
34173	RM500	0	0	FALSE
34173	SPS113	0	0	FALSE
34173	TGLA122	140	148	FALSE
34173	TGLA227	73	73	FALSE
34174	AGLA17	0	0	FALSE
34174	AGLA293	0	0	FALSE
34174	BL1036	177	177	FALSE
34174	BM1225	271	271	FALSE
34174	BM1314	137	137	FALSE
34174	BM1706	238	238	FALSE
34174	BM17132	87	87	FALSE
34174	BM1862	211	211	FALSE
34174	BM1905	172	176	FALSE
34174	BM2113	129	143	FALSE
34174	BM4107	181	181	FALSE
34174	BM4307	185	185	FALSE
34174	BM4311	90	90	FALSE
34174	BM4440	125	129	FALSE
34174	BM4513	0	0	FALSE
34174	BM47	103	105	FALSE
34174	BM6017	104	118	FALSE
34174	BM711	161	167	FALSE
34174	BM7145	0	0	FALSE
34174	BM720	229	231	FALSE
34174	BMS1001	109	113	FALSE
34174	BMS1074	158	158	FALSE
34174	BMS1315	135	147	FALSE
34174	BMS1675	87	87	FALSE
34174	BMS1716	189	191	FALSE
34174	BMS1857	150	170	FALSE
34174	BMS2270	0	0	FALSE
34174	BMS4040	75	75	FALSE
34174	BMS410	97	97	FALSE
34174	BMS510	95	95	FALSE
34174	BMS527	175	177	FALSE
34174	CSSM36	0	0	FALSE
34174	CSSM42	169	169	FALSE
34174	HUJ246	256	256	FALSE
34174	ILSTS102	143	147	FALSE
34174	INRA189	0	0	FALSE
34174	RM185	92	92	FALSE
34174	RM372	118	134	FALSE
34174	RM500	0	0	FALSE
34174	SPS113	0	0	FALSE
34174	TGLA122	140	150	FALSE
34174	TGLA227	73	73	FALSE
2014004356	AGLA17	215	215	FALSE
2014004356	AGLA293	0	0	FALSE
2014004356	BL1036	181	191	FALSE
2014004356	BM1225	241	253	FALSE
2014004356	BM1314	137	137	FALSE
2014004356	BM1706	238	252	FALSE
2014004356	BM17132	87	95	FALSE
2014004356	BM1862	211	211	FALSE
2014004356	BM1905	176	176	FALSE
2014004356	BM2113	133	143	FALSE
2014004356	BM4107	165	179	FALSE
2014004356	BM4307	185	187	FALSE
2014004356	BM4311	98	104	FALSE
2014004356	BM4440	125	129	FALSE
2014004356	BM4513	132	132	FALSE
2014004356	BM47	103	105	FALSE
2014004356	BM6017	104	118	FALSE
2014004356	BM711	161	161	FALSE
2014004356	BM7145	108	108	FALSE
2014004356	BM720	229	229	FALSE
2014004356	BMS1001	113	113	FALSE
2014004356	BMS1074	154	158	FALSE
2014004356	BMS1315	147	147	FALSE
2014004356	BMS1675	87	87	FALSE
2014004356	BMS1716	191	191	FALSE
2014004356	BMS1857	158	170	FALSE
2014004356	BMS2270	66	68	FALSE
2014004356	BMS4040	75	75	FALSE
2014004356	BMS410	83	89	FALSE
2014004356	BMS510	92	95	FALSE
2014004356	BMS527	163	177	FALSE
2014004356	CSSM36	158	158	FALSE
2014004356	CSSM42	167	167	FALSE
2014004356	HUJ246	256	258	FALSE
2014004356	ILSTS102	143	145	FALSE
2014004356	INRA189	0	0	FALSE
2014004356	RM185	92	92	FALSE
2014004356	RM372	134	134	FALSE
2014004356	RM500	123	123	FALSE
2014004356	SPS113	132	132	FALSE
2014004356	TGLA122	140	150	FALSE
2014004356	TGLA227	73	73	FALSE
2014004357	AGLA17	215	215	FALSE
2014004357	AGLA293	218	218	FALSE
2014004357	BL1036	181	191	FALSE
2014004357	BM1225	241	241	FALSE
2014004357	BM1314	137	137	FALSE
2014004357	BM1706	238	238	FALSE
2014004357	BM17132	87	87	FALSE
2014004357	BM1862	201	207	FALSE
2014004357	BM1905	176	176	FALSE
2014004357	BM2113	129	143	FALSE
2014004357	BM4107	179	181	FALSE
2014004357	BM4307	185	185	FALSE
2014004357	BM4311	90	90	FALSE
2014004357	BM4440	125	129	FALSE
2014004357	BM4513	132	132	FALSE
2014004357	BM47	103	103	FALSE
2014004357	BM6017	118	118	FALSE
2014004357	BM711	161	167	FALSE
2014004357	BM7145	108	108	FALSE
2014004357	BM720	213	229	FALSE
2014004357	BMS1001	109	109	FALSE
2014004357	BMS1074	154	160	FALSE
2014004357	BMS1315	141	147	FALSE
2014004357	BMS1675	87	87	FALSE
2014004357	BMS1716	191	195	FALSE
2014004357	BMS1857	150	170	FALSE
2014004357	BMS2270	66	66	FALSE
2014004357	BMS4040	75	75	FALSE
2014004357	BMS410	83	97	FALSE
2014004357	BMS510	91	95	FALSE
2014004357	BMS527	173	177	FALSE
2014004357	CSSM36	158	158	FALSE
2014004357	CSSM42	167	171	FALSE
2014004357	HUJ246	258	262	FALSE
2014004357	ILSTS102	143	143	FALSE
2014004357	INRA189	0	0	FALSE
2014004357	RM185	92	92	FALSE
2014004357	RM372	134	134	FALSE
2014004357	RM500	123	123	FALSE
2014004357	SPS113	132	132	FALSE
2014004357	TGLA122	148	150	FALSE
2014004357	TGLA227	73	73	FALSE
2014004358	AGLA17	215	215	FALSE
2014004358	AGLA293	218	218	FALSE
2014004358	BL1036	191	191	FALSE
2014004358	BM1225	253	253	FALSE
2014004358	BM1314	137	137	FALSE
2014004358	BM1706	250	250	FALSE
2014004358	BM17132	87	95	FALSE
2014004358	BM1862	201	207	FALSE
2014004358	BM1905	176	176	FALSE
2014004358	BM2113	129	143	FALSE
2014004358	BM4107	179	181	FALSE
2014004358	BM4307	185	185	FALSE
2014004358	BM4311	98	98	FALSE
2014004358	BM4440	125	129	FALSE
2014004358	BM4513	132	132	FALSE
2014004358	BM47	103	105	FALSE
2014004358	BM6017	116	118	FALSE
2014004358	BM711	161	161	FALSE
2014004358	BM7145	108	108	FALSE
2014004358	BM720	213	229	FALSE
2014004358	BMS1001	113	113	FALSE
2014004358	BMS1074	154	158	FALSE
2014004358	BMS1315	135	141	FALSE
2014004358	BMS1675	87	87	FALSE
2014004358	BMS1716	189	189	FALSE
2014004358	BMS1857	150	158	FALSE
2014004358	BMS2270	66	66	FALSE
2014004358	BMS4040	75	75	FALSE
2014004358	BMS410	83	97	FALSE
2014004358	BMS510	94	95	FALSE
2014004358	BMS527	173	173	FALSE
2014004358	CSSM36	158	158	FALSE
2014004358	CSSM42	169	171	FALSE
2014004358	HUJ246	258	258	FALSE
2014004358	ILSTS102	147	147	FALSE
2014004358	INRA189	0	0	FALSE
2014004358	RM185	92	92	FALSE
2014004358	RM372	118	130	FALSE
2014004358	RM500	123	123	FALSE
2014004358	SPS113	132	132	FALSE
2014004358	TGLA122	142	150	FALSE
2014004358	TGLA227	73	73	FALSE
2014004359	AGLA17	215	215	FALSE
2014004359	AGLA293	0	0	FALSE
2014004359	BL1036	177	191	FALSE
2014004359	BM1225	253	269	FALSE
2014004359	BM1314	137	137	FALSE
2014004359	BM1706	238	252	FALSE
2014004359	BM17132	87	89	FALSE
2014004359	BM1862	201	205	FALSE
2014004359	BM1905	172	176	FALSE
2014004359	BM2113	129	129	FALSE
2014004359	BM4107	165	179	FALSE
2014004359	BM4307	185	185	FALSE
2014004359	BM4311	90	98	FALSE
2014004359	BM4440	125	129	FALSE
2014004359	BM4513	132	132	FALSE
2014004359	BM47	103	103	FALSE
2014004359	BM6017	104	118	FALSE
2014004359	BM711	161	161	FALSE
2014004359	BM7145	108	108	FALSE
2014004359	BM720	229	229	FALSE
2014004359	BMS1001	0	0	FALSE
2014004359	BMS1074	158	158	FALSE
2014004359	BMS1315	135	141	FALSE
2014004359	BMS1675	87	87	FALSE
2014004359	BMS1716	191	191	FALSE
2014004359	BMS1857	170	170	FALSE
2014004359	BMS2270	66	66	FALSE
2014004359	BMS4040	75	75	FALSE
2014004359	BMS410	83	83	FALSE
2014004359	BMS510	91	94	FALSE
2014004359	BMS527	163	173	FALSE
2014004359	CSSM36	158	158	FALSE
2014004359	CSSM42	167	167	FALSE
2014004359	HUJ246	256	262	FALSE
2014004359	ILSTS102	143	143	FALSE
2014004359	INRA189	0	0	FALSE
2014004359	RM185	92	92	FALSE
2014004359	RM372	116	132	FALSE
2014004359	RM500	123	123	FALSE
2014004359	SPS113	132	132	FALSE
2014004359	TGLA122	140	150	FALSE
2014004359	TGLA227	73	73	FALSE
2014004360	AGLA17	215	215	FALSE
2014004360	AGLA293	0	0	FALSE
2014004360	BL1036	177	191	FALSE
2014004360	BM1225	0	0	FALSE
2014004360	BM1314	137	137	FALSE
2014004360	BM1706	0	0	FALSE
2014004360	BM17132	87	89	FALSE
2014004360	BM1862	201	205	FALSE
2014004360	BM1905	0	0	FALSE
2014004360	BM2113	0	0	FALSE
2014004360	BM4107	165	165	FALSE
2014004360	BM4307	185	185	FALSE
2014004360	BM4311	98	98	FALSE
2014004360	BM4440	0	0	FALSE
2014004360	BM4513	132	134	FALSE
2014004360	BM47	103	103	FALSE
2014004360	BM6017	104	118	FALSE
2014004360	BM711	167	167	FALSE
2014004360	BM7145	108	110	FALSE
2014004360	BM720	0	0	FALSE
2014004360	BMS1001	0	0	FALSE
2014004360	BMS1074	156	160	FALSE
2014004360	BMS1315	135	147	FALSE
2014004360	BMS1675	85	87	FALSE
2014004360	BMS1716	191	191	FALSE
2014004360	BMS1857	158	158	FALSE
2014004360	BMS2270	66	66	FALSE
2014004360	BMS4040	75	75	FALSE
2014004360	BMS410	83	97	FALSE
2014004360	BMS510	91	95	FALSE
2014004360	BMS527	173	175	FALSE
2014004360	CSSM36	158	158	FALSE
2014004360	CSSM42	167	167	FALSE
2014004360	HUJ246	258	258	FALSE
2014004360	ILSTS102	143	147	FALSE
2014004360	INRA189	0	0	FALSE
2014004360	RM185	92	92	FALSE
2014004360	RM372	130	134	FALSE
2014004360	RM500	123	123	FALSE
2014004360	SPS113	130	132	FALSE
2014004360	TGLA122	148	150	FALSE
2014004360	TGLA227	73	73	FALSE
2014004361	AGLA17	215	215	FALSE
2014004361	AGLA293	0	0	FALSE
2014004361	BL1036	181	181	FALSE
2014004361	BM1225	253	253	FALSE
2014004361	BM1314	137	137	FALSE
2014004361	BM1706	0	0	FALSE
2014004361	BM17132	87	87	FALSE
2014004361	BM1862	201	205	FALSE
2014004361	BM1905	176	176	FALSE
2014004361	BM2113	129	143	FALSE
2014004361	BM4107	179	179	FALSE
2014004361	BM4307	185	185	FALSE
2014004361	BM4311	98	104	FALSE
2014004361	BM4440	129	129	FALSE
2014004361	BM4513	132	132	FALSE
2014004361	BM47	103	103	FALSE
2014004361	BM6017	116	116	FALSE
2014004361	BM711	161	167	FALSE
2014004361	BM7145	108	108	FALSE
2014004361	BM720	0	0	FALSE
2014004361	BMS1001	109	113	FALSE
2014004361	BMS1074	154	158	FALSE
2014004361	BMS1315	135	147	FALSE
2014004361	BMS1675	87	87	FALSE
2014004361	BMS1716	191	195	FALSE
2014004361	BMS1857	150	170	FALSE
2014004361	BMS2270	66	66	FALSE
2014004361	BMS4040	75	75	FALSE
2014004361	BMS410	89	97	FALSE
2014004361	BMS510	92	95	FALSE
2014004361	BMS527	173	173	FALSE
2014004361	CSSM36	158	158	FALSE
2014004361	CSSM42	167	167	FALSE
2014004361	HUJ246	258	258	FALSE
2014004361	ILSTS102	143	143	FALSE
2014004361	INRA189	0	0	FALSE
2014004361	RM185	92	92	FALSE
2014004361	RM372	130	130	FALSE
2014004361	RM500	123	123	FALSE
2014004361	SPS113	132	132	FALSE
2014004361	TGLA122	148	148	FALSE
2014004361	TGLA227	73	73	FALSE
2014004362	AGLA17	215	215	FALSE
2014004362	AGLA293	0	0	FALSE
2014004362	BL1036	191	191	FALSE
2014004362	BM1225	271	271	FALSE
2014004362	BM1314	137	137	FALSE
2014004362	BM1706	238	252	FALSE
2014004362	BM17132	87	89	FALSE
2014004362	BM1862	205	211	FALSE
2014004362	BM1905	176	176	FALSE
2014004362	BM2113	129	143	FALSE
2014004362	BM4107	179	179	FALSE
2014004362	BM4307	185	185	FALSE
2014004362	BM4311	90	98	FALSE
2014004362	BM4440	129	129	FALSE
2014004362	BM4513	134	134	FALSE
2014004362	BM47	103	105	FALSE
2014004362	BM6017	116	118	FALSE
2014004362	BM711	161	161	FALSE
2014004362	BM7145	108	108	FALSE
2014004362	BM720	229	231	FALSE
2014004362	BMS1001	109	115	FALSE
2014004362	BMS1074	154	160	FALSE
2014004362	BMS1315	141	147	FALSE
2014004362	BMS1675	85	85	FALSE
2014004362	BMS1716	191	191	FALSE
2014004362	BMS1857	158	170	FALSE
2014004362	BMS2270	66	66	FALSE
2014004362	BMS4040	75	75	FALSE
2014004362	BMS410	83	83	FALSE
2014004362	BMS510	91	95	FALSE
2014004362	BMS527	173	175	FALSE
2014004362	CSSM36	158	158	FALSE
2014004362	CSSM42	167	171	FALSE
2014004362	HUJ246	258	262	FALSE
2014004362	ILSTS102	143	145	FALSE
2014004362	INRA189	0	0	FALSE
2014004362	RM185	92	92	FALSE
2014004362	RM372	130	130	FALSE
2014004362	RM500	123	123	FALSE
2014004362	SPS113	130	132	FALSE
2014004362	TGLA122	150	150	FALSE
2014004362	TGLA227	73	73	FALSE
2014004363	AGLA17	215	215	FALSE
2014004363	AGLA293	0	0	FALSE
2014004363	BL1036	177	191	FALSE
2014004363	BM1225	241	253	FALSE
2014004363	BM1314	137	137	FALSE
2014004363	BM1706	250	250	FALSE
2014004363	BM17132	87	95	FALSE
2014004363	BM1862	211	211	FALSE
2014004363	BM1905	176	176	FALSE
2014004363	BM2113	143	143	FALSE
2014004363	BM4107	179	181	FALSE
2014004363	BM4307	185	185	FALSE
2014004363	BM4311	98	104	FALSE
2014004363	BM4440	125	129	FALSE
2014004363	BM4513	132	132	FALSE
2014004363	BM47	105	105	FALSE
2014004363	BM6017	104	104	FALSE
2014004363	BM711	161	161	FALSE
2014004363	BM7145	108	110	FALSE
2014004363	BM720	229	235	FALSE
2014004363	BMS1001	109	113	FALSE
2014004363	BMS1074	154	154	FALSE
2014004363	BMS1315	135	141	FALSE
2014004363	BMS1675	87	87	FALSE
2014004363	BMS1716	191	191	FALSE
2014004363	BMS1857	150	150	FALSE
2014004363	BMS2270	66	66	FALSE
2014004363	BMS4040	75	75	FALSE
2014004363	BMS410	83	83	FALSE
2014004363	BMS510	91	95	FALSE
2014004363	BMS527	173	177	FALSE
2014004363	CSSM36	158	158	FALSE
2014004363	CSSM42	169	171	FALSE
2014004363	HUJ246	256	258	FALSE
2014004363	ILSTS102	143	143	FALSE
2014004363	INRA189	0	0	FALSE
2014004363	RM185	92	92	FALSE
2014004363	RM372	130	134	FALSE
2014004363	RM500	123	123	FALSE
2014004363	SPS113	130	132	FALSE
2014004363	TGLA122	142	148	FALSE
2014004363	TGLA227	73	73	FALSE
2014004364	AGLA17	215	215	FALSE
2014004364	AGLA293	218	218	FALSE
2014004364	BL1036	181	191	FALSE
2014004364	BM1225	269	269	FALSE
2014004364	BM1314	137	137	FALSE
2014004364	BM1706	238	238	FALSE
2014004364	BM17132	87	89	FALSE
2014004364	BM1862	207	211	FALSE
2014004364	BM1905	172	176	FALSE
2014004364	BM2113	129	143	FALSE
2014004364	BM4107	165	179	FALSE
2014004364	BM4307	185	185	FALSE
2014004364	BM4311	90	98	FALSE
2014004364	BM4440	125	129	FALSE
2014004364	BM4513	132	132	FALSE
2014004364	BM47	103	105	FALSE
2014004364	BM6017	104	116	FALSE
2014004364	BM711	167	167	FALSE
2014004364	BM7145	108	110	FALSE
2014004364	BM720	229	235	FALSE
2014004364	BMS1001	115	115	FALSE
2014004364	BMS1074	154	154	FALSE
2014004364	BMS1315	135	135	FALSE
2014004364	BMS1675	85	87	FALSE
2014004364	BMS1716	189	191	FALSE
[truncated: 3,251 more rows]

## Sheet: ID check
TAMUID
263
264
265
266
267
268
269
270
271
272
273
274
275
276
277
278
279
280
281
282
283
34153
34154
34155
34156
34157
34158
34159
34160
34161
34162
34163
34164
34165
34166
34167
34168
34169
34170
34171
34172
34173
34174
2014004356
2014004357
2014004358
2014004359
2014004360
2014004361
2014004362
2014004363
2014004364
2014004365
2014004366
2014004367
2014004368
2014004369
2014004370
2014004371
2014004372
2014004373
2014004374
2014004375
2014004376
2014004377
2014004378
2014004379
2014004380
2014004381
2014004382
2014004383
2014004384
2014004385
2014004386
2014004387
2014004388
2014004389
2014004390
2014004391
2014004392
2014004393
2014004394
2014004395
2014004396
2014004397
2014004398
2014004399
2014004400
2014004401
2014004402
2014004403
2014004404
2014004405
2014004406
2014004407
2014004408
2014004409
2014004410
2014004411
2014004412
2014004413
2014004414
2014004415
2014004416
2014004417
2014004418
2014004419
2014004420
2014004421
2014004422
2014004423
2014004424
2014004425
2014004426
2014004427
2014004428
2014004429
2014004430
2014004431
2014004432
2014004433
2014004434
2014004435
2014004436
2014004437
2014004438
2014004439
2014004440
2014004441
